# Supplementary material for: Test-retest reliability of task-based and resting-state blood oxygen level dependence and cerebral blood flow measures
Source: PLoS One. 2018 Nov 8;13(11):e0206583. doi: 10.1371/journal.pone.0206583 (PMC6224062; doi:10.1371/journal.pone.0206583)
Supplement: S2 File — (ZIP) [file pone.0206583.s002.zip]

Archive with 732 entries (351 files):
- 1211/Screening/
- 1211/Screening/ALFFMap/
- 1211/Screening/ALFFMap/ALFFMap_1211_Screening_detrend_filtered.nii
- 1211/Screening/CBF/
- 1211/Screening/CBF/wCBFmap_rp_Casl_labelgap20_TR4000_m.nii
- 1211/Screening/CoheReHoMap/
- 1211/Screening/CoheReHoMap/CoheReHoMap_1211_Screening_detrend_filtered.nii
- 1211/Screening/fALFFMap/
- 1211/Screening/fALFFMap/fALFFMap_1211_Screening_detrend.nii
- 1211/Screening/fastECM/
- 1211/Screening/fastECM/1211_Screening_fastECM.nii
- 1211/Screening/Hurst/
- 1211/Screening/Hurst/1211_Screening_H.nii
- 1211/Screening/zDC/
- 1211/Screening/zDC/zDC_1211_Screening_detrend_filtered.nii
- 1211/Visit1/
- 1211/Visit1/ALFFMap/
- 1211/Visit1/ALFFMap/ALFFMap_1211_Visit1_detrend_filtered.nii
- 1211/Visit1/CBF/
- 1211/Visit1/CBF/wCBFmap_rp_Casl_labelgap20_TR4000_m.nii
- 1211/Visit1/CoheReHoMap/
- 1211/Visit1/CoheReHoMap/CoheReHoMap_1211_Visit1_detrend_filtered.nii
- 1211/Visit1/Encoding/
- 1211/Visit1/Encoding/con_0001.nii
- 1211/Visit1/FaceMatch/
- 1211/Visit1/FaceMatch/con_0002.nii
- 1211/Visit1/fALFFMap/
- 1211/Visit1/fALFFMap/fALFFMap_1211_Visit1_detrend.nii
- 1211/Visit1/fastECM/
- 1211/Visit1/fastECM/1211_Visit1_fastECM.nii
- 1211/Visit1/Go-NoGo/
- 1211/Visit1/Go-NoGo/con_0001.nii
- 1211/Visit1/Hurst/
- 1211/Visit1/Hurst/1211_Visit1_H.nii
- 1211/Visit1/MID/
- 1211/Visit1/MID/con_0001.nii
- 1211/Visit1/N-back/
- 1211/Visit1/N-back/con_0002.nii
- 1211/Visit1/Recall/
- 1211/Visit1/Recall/con_0001.nii
- 1211/Visit1/Recognition/
- 1211/Visit1/Recognition/con_0001.nii
- 1211/Visit1/ToM/
- 1211/Visit1/ToM/con_0001.nii
- 1211/Visit1/zDC/
- 1211/Visit1/zDC/zDC_1211_Visit1_detrend_filtered.nii
- 1211/Visit2/
- 1211/Visit2/ALFFMap/
- 1211/Visit2/ALFFMap/ALFFMap_1211_Visit2_detrend_filtered.nii
- 1211/Visit2/CBF/
- 1211/Visit2/CBF/wCBFmap_rp_Casl_labelgap20_TR4000_m.nii
- 1211/Visit2/CoheReHoMap/
- 1211/Visit2/CoheReHoMap/CoheReHoMap_1211_Visit2_detrend_filtered.nii
- 1211/Visit2/Encoding/
- 1211/Visit2/Encoding/con_0001.nii
- 1211/Visit2/FaceMatch/
- 1211/Visit2/FaceMatch/con_0002.nii
- 1211/Visit2/fALFFMap/
- 1211/Visit2/fALFFMap/fALFFMap_1211_Visit2_detrend.nii
- 1211/Visit2/fastECM/
- 1211/Visit2/fastECM/1211_Visit2_fastECM.nii
- 1211/Visit2/Go-NoGo/
- 1211/Visit2/Go-NoGo/con_0001.nii
- 1211/Visit2/Hurst/
- 1211/Visit2/Hurst/1211_Visit2_H.nii
- 1211/Visit2/MID/
- 1211/Visit2/MID/con_0001.nii
- 1211/Visit2/N-back/
- 1211/Visit2/N-back/con_0002.nii
- 1211/Visit2/Recall/
- 1211/Visit2/Recall/con_0001.nii
- 1211/Visit2/Recognition/
- 1211/Visit2/Recognition/con_0001.nii
- 1211/Visit2/ToM/
- 1211/Visit2/ToM/con_0001.nii
- 1211/Visit2/zDC/
- 1211/Visit2/zDC/zDC_1211_Visit2_detrend_filtered.nii
- 1201/Screening/
- 1201/Screening/CBF/
- 1201/Screening/CBF/wCBFmap_rp_Casl_labelgap20_TR4000_m.nii
- 1201/Visit1/
- 1201/Visit1/CBF/
- 1201/Visit1/CBF/wCBFmap_rp_Casl_labelgap20_TR4000_m.nii
- 1201/Visit1/Encoding/
- 1201/Visit1/Encoding/con_0001.nii
- 1201/Visit1/FaceMatch/
- 1201/Visit1/FaceMatch/con_0002.nii
- 1201/Visit1/Go-NoGo/
- 1201/Visit1/Go-NoGo/con_0001.nii
- 1201/Visit1/MID/
- 1201/Visit1/MID/con_0001.nii
- 1201/Visit1/N-back/
- 1201/Visit1/N-back/con_0002.nii
- 1201/Visit1/Recall/
- 1201/Visit1/Recall/con_0001.nii
- 1201/Visit1/Recognition/
- 1201/Visit1/Recognition/con_0001.nii
- 1201/Visit1/ToM/
- 1201/Visit1/ToM/con_0001.nii
- 1201/Visit2/
- 1201/Visit2/CBF/
- 1201/Visit2/CBF/wCBFmap_rp_Casl_labelgap20_TR4000_m.nii
- 1201/Visit2/Encoding/
- 1201/Visit2/Encoding/con_0001.nii
- 1201/Visit2/FaceMatch/
- 1201/Visit2/FaceMatch/con_0002.nii
- 1201/Visit2/Go-NoGo/
- 1201/Visit2/Go-NoGo/con_0001.nii
- 1201/Visit2/MID/
- 1201/Visit2/MID/con_0001.nii
- 1201/Visit2/N-back/
- 1201/Visit2/N-back/con_0002.nii
- 1201/Visit2/Recall/
- 1201/Visit2/Recall/con_0001.nii
- 1201/Visit2/Recognition/
- 1201/Visit2/Recognition/con_0001.nii
- 1201/Visit2/ToM/
- 1201/Visit2/ToM/con_0001.nii
- 1202/Screening/
- 1202/Screening/ALFFMap/
- 1202/Screening/ALFFMap/ALFFMap_1202_Screening_detrend_filtered.nii
- 1202/Screening/CBF/
- 1202/Screening/CBF/wCBFmap_rp_Casl_labelgap20_TR4000_m.nii
- 1202/Screening/CoheReHoMap/
- 1202/Screening/CoheReHoMap/CoheReHoMap_1202_Screening_detrend_filtered.nii
- 1202/Screening/fALFFMap/
- 1202/Screening/fALFFMap/fALFFMap_1202_Screening_detrend.nii
- 1202/Screening/fastECM/
- 1202/Screening/fastECM/1202_Screening_fastECM.nii
- 1202/Screening/Hurst/
- 1202/Screening/Hurst/1202_Screening_H.nii
- 1202/Screening/zDC/
- 1202/Screening/zDC/zDC_1202_Screening_detrend_filtered.nii
- 1202/Visit1/
- 1202/Visit1/ALFFMap/
- 1202/Visit1/ALFFMap/ALFFMap_1202_Visit1_detrend_filtered.nii
- 1202/Visit1/CBF/
- 1202/Visit1/CBF/wCBFmap_rp_Casl_labelgap20_TR4000_m.nii
- 1202/Visit1/CoheReHoMap/
- 1202/Visit1/CoheReHoMap/CoheReHoMap_1202_Visit1_detrend_filtered.nii
- 1202/Visit1/Encoding/
- 1202/Visit1/Encoding/con_0001.nii
- 1202/Visit1/FaceMatch/
- 1202/Visit1/FaceMatch/con_0002.nii
- 1202/Visit1/fALFFMap/
- 1202/Visit1/fALFFMap/fALFFMap_1202_Visit1_detrend.nii
- 1202/Visit1/fastECM/
- 1202/Visit1/fastECM/1202_Visit1_fastECM.nii
- 1202/Visit1/Go-NoGo/
- 1202/Visit1/Go-NoGo/con_0001.nii
- 1202/Visit1/Hurst/
- 1202/Visit1/Hurst/1202_Visit1_H.nii
- 1202/Visit1/MID/
- 1202/Visit1/MID/con_0001.nii
- 1202/Visit1/N-back/
- 1202/Visit1/N-back/con_0002.nii
- 1202/Visit1/Recall/
- 1202/Visit1/Recall/con_0001.nii
- 1202/Visit1/Recognition/
- 1202/Visit1/Recognition/con_0001.nii
- 1202/Visit1/ToM/
- 1202/Visit1/ToM/con_0001.nii
- 1202/Visit1/zDC/
- 1202/Visit1/zDC/zDC_1202_Visit1_detrend_filtered.nii
- 1202/Visit2/
- 1202/Visit2/ALFFMap/
- 1202/Visit2/ALFFMap/ALFFMap_1202_Visit2_detrend_filtered.nii
- 1202/Visit2/CBF/
- 1202/Visit2/CBF/wCBFmap_rp_Casl_labelgap20_TR4000_m.nii
- 1202/Visit2/CoheReHoMap/
- 1202/Visit2/CoheReHoMap/CoheReHoMap_1202_Visit2_detrend_filtered.nii
- 1202/Visit2/Encoding/
- 1202/Visit2/Encoding/con_0001.nii
- 1202/Visit2/FaceMatch/
- 1202/Visit2/FaceMatch/con_0002.nii
- 1202/Visit2/fALFFMap/
- 1202/Visit2/fALFFMap/fALFFMap_1202_Visit2_detrend.nii
- 1202/Visit2/fastECM/
- 1202/Visit2/fastECM/1202_Visit2_fastECM.nii
- 1202/Visit2/Go-NoGo/
- 1202/Visit2/Go-NoGo/con_0001.nii
- 1202/Visit2/Hurst/
- 1202/Visit2/Hurst/1202_Visit2_H.nii
- 1202/Visit2/MID/
- 1202/Visit2/MID/con_0001.nii
- 1202/Visit2/N-back/
- 1202/Visit2/N-back/con_0002.nii
- 1202/Visit2/Recall/
- 1202/Visit2/Recall/con_0001.nii
- 1202/Visit2/Recognition/
- 1202/Visit2/Recognition/con_0001.nii
- 1202/Visit2/ToM/
- 1202/Visit2/ToM/con_0001.nii
- 1202/Visit2/zDC/
- 1202/Visit2/zDC/zDC_1202_Visit2_detrend_filtered.nii
- 1203/Screening/
- 1203/Screening/ALFFMap/
- 1203/Screening/ALFFMap/ALFFMap_1203_Screening_detrend_filtered.nii
- 1203/Screening/CBF/
- 1203/Screening/CBF/wCBFmap_rp_Casl_labelgap20_TR4000_m.nii
- 1203/Screening/CoheReHoMap/
- 1203/Screening/CoheReHoMap/CoheReHoMap_1203_Screening_detrend_filtered.nii
- 1203/Screening/fALFFMap/
- 1203/Screening/fALFFMap/fALFFMap_1203_Screening_detrend.nii
- 1203/Screening/fastECM/
- 1203/Screening/fastECM/1203_Screening_fastECM.nii
- 1203/Screening/Hurst/
- 1203/Screening/Hurst/1203_Screening_H.nii
- 1203/Screening/zDC/
- 1203/Screening/zDC/zDC_1203_Screening_detrend_filtered.nii
- 1203/Visit1/
- 1203/Visit1/ALFFMap/
- 1203/Visit1/ALFFMap/ALFFMap_1203_Visit1_detrend_filtered.nii
- 1203/Visit1/CBF/
- 1203/Visit1/CBF/wCBFmap_rp_Casl_labelgap20_TR4000_m.nii
- 1203/Visit1/CoheReHoMap/
- 1203/Visit1/CoheReHoMap/CoheReHoMap_1203_Visit1_detrend_filtered.nii
- 1203/Visit1/Encoding/
- 1203/Visit1/Encoding/con_0001.nii
- 1203/Visit1/FaceMatch/
- 1203/Visit1/FaceMatch/con_0002.nii
- 1203/Visit1/fALFFMap/
- 1203/Visit1/fALFFMap/fALFFMap_1203_Visit1_detrend.nii
- 1203/Visit1/fastECM/
- 1203/Visit1/fastECM/1203_Visit1_fastECM.nii
- 1203/Visit1/Go-NoGo/
- 1203/Visit1/Go-NoGo/con_0001.nii
- 1203/Visit1/Hurst/
- 1203/Visit1/Hurst/1203_Visit1_H.nii
- 1203/Visit1/MID/
- 1203/Visit1/MID/con_0001.nii
- 1203/Visit1/N-back/
- 1203/Visit1/N-back/con_0002.nii
- 1203/Visit1/Recall/
- 1203/Visit1/Recall/con_0001.nii
- 1203/Visit1/Recognition/
- 1203/Visit1/Recognition/con_0001.nii
- 1203/Visit1/ToM/
- 1203/Visit1/ToM/con_0001.nii
- 1203/Visit1/zDC/
- 1203/Visit1/zDC/zDC_1203_Visit1_detrend_filtered.nii
- 1203/Visit2/
- 1203/Visit2/ALFFMap/
- 1203/Visit2/ALFFMap/ALFFMap_1203_Visit2_detrend_filtered.nii
- 1203/Visit2/CBF/
- 1203/Visit2/CBF/wCBFmap_rp_Casl_labelgap20_TR4000_m.nii
- 1203/Visit2/CoheReHoMap/
- 1203/Visit2/CoheReHoMap/CoheReHoMap_1203_Visit2_detrend_filtered.nii
- 1203/Visit2/Encoding/
- 1203/Visit2/Encoding/con_0001.nii
- 1203/Visit2/FaceMatch/
- 1203/Visit2/FaceMatch/con_0002.nii
- 1203/Visit2/fALFFMap/
- 1203/Visit2/fALFFMap/fALFFMap_1203_Visit2_detrend.nii
- 1203/Visit2/fastECM/
- 1203/Visit2/fastECM/1203_Visit2_fastECM.nii
- 1203/Visit2/Go-NoGo/
- 1203/Visit2/Go-NoGo/con_0001.nii
- 1203/Visit2/Hurst/
- 1203/Visit2/Hurst/1203_Visit2_H.nii
- 1203/Visit2/MID/
- 1203/Visit2/MID/con_0001.nii
- 1203/Visit2/N-back/
- 1203/Visit2/N-back/con_0002.nii
- 1203/Visit2/Recall/
- 1203/Visit2/Recall/con_0001.nii
- 1203/Visit2/Recognition/
- 1203/Visit2/Recognition/con_0001.nii
- 1203/Visit2/ToM/
- 1203/Visit2/ToM/con_0001.nii
- 1203/Visit2/zDC/
- 1203/Visit2/zDC/zDC_1203_Visit2_detrend_filtered.nii
- 1204/Screening/
- 1204/Screening/ALFFMap/
- 1204/Screening/ALFFMap/ALFFMap_1204_Screening_detrend_filtered.nii
- 1204/Screening/CBF/
- 1204/Screening/CBF/wCBFmap_rp_Casl_labelgap20_TR4000_m.nii
- 1204/Screening/CoheReHoMap/
- 1204/Screening/CoheReHoMap/CoheReHoMap_1204_Screening_detrend_filtered.nii
- 1204/Screening/fALFFMap/
- 1204/Screening/fALFFMap/fALFFMap_1204_Screening_detrend.nii
- 1204/Screening/fastECM/
- 1204/Screening/fastECM/1204_Screening_fastECM.nii
- 1204/Screening/Hurst/
- 1204/Screening/Hurst/1204_Screening_H.nii
- 1204/Screening/zDC/
- 1204/Screening/zDC/zDC_1204_Screening_detrend_filtered.nii
- 1204/Visit1/
- 1204/Visit1/ALFFMap/
- 1204/Visit1/ALFFMap/ALFFMap_1204_Visit1_detrend_filtered.nii
- 1204/Visit1/CBF/
- 1204/Visit1/CBF/wCBFmap_rp_Casl_labelgap20_TR4000_m.nii
- 1204/Visit1/CoheReHoMap/
- 1204/Visit1/CoheReHoMap/CoheReHoMap_1204_Visit1_detrend_filtered.nii
- 1204/Visit1/Encoding/
- 1204/Visit1/Encoding/con_0001.nii
- 1204/Visit1/FaceMatch/
- 1204/Visit1/FaceMatch/con_0002.nii
- 1204/Visit1/fALFFMap/
- 1204/Visit1/fALFFMap/fALFFMap_1204_Visit1_detrend.nii
[truncated: 432 more entries]
