# Supplementary material for: Test-retest reliability of task-based and resting-state blood oxygen level dependence and cerebral blood flow measures
Source: PLoS One. 2018 Nov 8;13(11):e0206583. doi: 10.1371/journal.pone.0206583 (PMC6224062; doi:10.1371/journal.pone.0206583)
Supplement: S3 File — (ZIP) [file pone.0206583.s003.zip]

Archive with 764 entries (367 files):
- 1221/Screening/
- 1221/Screening/ALFFMap/
- 1221/Screening/ALFFMap/ALFFMap_1221_Screening_detrend_filtered.nii
- 1221/Screening/CBF/
- 1221/Screening/CBF/wCBFmap_rp_Casl_labelgap20_TR4000_m.nii
- 1221/Screening/CoheReHoMap/
- 1221/Screening/CoheReHoMap/CoheReHoMap_1221_Screening_detrend_filtered.nii
- 1221/Screening/fALFFMap/
- 1221/Screening/fALFFMap/fALFFMap_1221_Screening_detrend.nii
- 1221/Screening/fastECM/
- 1221/Screening/fastECM/1221_Screening_fastECM.nii
- 1221/Screening/Hurst/
- 1221/Screening/Hurst/1221_Screening_H.nii
- 1221/Screening/zDC/
- 1221/Screening/zDC/zDC_1221_Screening_detrend_filtered.nii
- 1221/Visit1/
- 1221/Visit1/ALFFMap/
- 1221/Visit1/ALFFMap/ALFFMap_1221_Visit1_detrend_filtered.nii
- 1221/Visit1/CBF/
- 1221/Visit1/CBF/wCBFmap_rp_Casl_labelgap20_TR4000_m.nii
- 1221/Visit1/CoheReHoMap/
- 1221/Visit1/CoheReHoMap/CoheReHoMap_1221_Visit1_detrend_filtered.nii
- 1221/Visit1/Encoding/
- 1221/Visit1/Encoding/con_0001.nii
- 1221/Visit1/FaceMatch/
- 1221/Visit1/FaceMatch/con_0002.nii
- 1221/Visit1/fALFFMap/
- 1221/Visit1/fALFFMap/fALFFMap_1221_Visit1_detrend.nii
- 1221/Visit1/fastECM/
- 1221/Visit1/fastECM/1221_Visit1_fastECM.nii
- 1221/Visit1/Go-NoGo/
- 1221/Visit1/Go-NoGo/con_0001.nii
- 1221/Visit1/Hurst/
- 1221/Visit1/Hurst/1221_Visit1_H.nii
- 1221/Visit1/MID/
- 1221/Visit1/MID/con_0001.nii
- 1221/Visit1/N-back/
- 1221/Visit1/N-back/con_0002.nii
- 1221/Visit1/Recall/
- 1221/Visit1/Recall/con_0001.nii
- 1221/Visit1/Recognition/
- 1221/Visit1/Recognition/con_0001.nii
- 1221/Visit1/ToM/
- 1221/Visit1/ToM/con_0001.nii
- 1221/Visit1/zDC/
- 1221/Visit1/zDC/zDC_1221_Visit1_detrend_filtered.nii
- 1221/Visit2/
- 1221/Visit2/ALFFMap/
- 1221/Visit2/ALFFMap/ALFFMap_1221_Visit2_detrend_filtered.nii
- 1221/Visit2/CBF/
- 1221/Visit2/CBF/wCBFmap_rp_Casl_labelgap20_TR4000_m.nii
- 1221/Visit2/CoheReHoMap/
- 1221/Visit2/CoheReHoMap/CoheReHoMap_1221_Visit2_detrend_filtered.nii
- 1221/Visit2/Encoding/
- 1221/Visit2/Encoding/con_0001.nii
- 1221/Visit2/FaceMatch/
- 1221/Visit2/FaceMatch/con_0002.nii
- 1221/Visit2/fALFFMap/
- 1221/Visit2/fALFFMap/fALFFMap_1221_Visit2_detrend.nii
- 1221/Visit2/fastECM/
- 1221/Visit2/fastECM/1221_Visit2_fastECM.nii
- 1221/Visit2/Go-NoGo/
- 1221/Visit2/Go-NoGo/con_0001.nii
- 1221/Visit2/Hurst/
- 1221/Visit2/Hurst/1221_Visit2_H.nii
- 1221/Visit2/MID/
- 1221/Visit2/MID/con_0001.nii
- 1221/Visit2/N-back/
- 1221/Visit2/N-back/con_0002.nii
- 1221/Visit2/Recall/
- 1221/Visit2/Recall/con_0001.nii
- 1221/Visit2/Recognition/
- 1221/Visit2/Recognition/con_0001.nii
- 1221/Visit2/ToM/
- 1221/Visit2/ToM/con_0001.nii
- 1221/Visit2/zDC/
- 1221/Visit2/zDC/zDC_1221_Visit2_detrend_filtered.nii
- 1212/Screening/
- 1212/Screening/ALFFMap/
- 1212/Screening/ALFFMap/ALFFMap_1212_Screening_detrend_filtered.nii
- 1212/Screening/CBF/
- 1212/Screening/CBF/wCBFmap_rp_Casl_labelgap20_TR4000_m.nii
- 1212/Screening/CoheReHoMap/
- 1212/Screening/CoheReHoMap/CoheReHoMap_1212_Screening_detrend_filtered.nii
- 1212/Screening/fALFFMap/
- 1212/Screening/fALFFMap/fALFFMap_1212_Screening_detrend.nii
- 1212/Screening/fastECM/
- 1212/Screening/fastECM/1212_Screening_fastECM.nii
- 1212/Screening/Hurst/
- 1212/Screening/Hurst/1212_Screening_H.nii
- 1212/Screening/zDC/
- 1212/Screening/zDC/zDC_1212_Screening_detrend_filtered.nii
- 1212/Visit1/
- 1212/Visit1/ALFFMap/
- 1212/Visit1/ALFFMap/ALFFMap_1212_Visit1_detrend_filtered.nii
- 1212/Visit1/CBF/
- 1212/Visit1/CBF/wCBFmap_rp_Casl_labelgap20_TR4000_m.nii
- 1212/Visit1/CoheReHoMap/
- 1212/Visit1/CoheReHoMap/CoheReHoMap_1212_Visit1_detrend_filtered.nii
- 1212/Visit1/Encoding/
- 1212/Visit1/Encoding/con_0001.nii
- 1212/Visit1/FaceMatch/
- 1212/Visit1/FaceMatch/con_0002.nii
- 1212/Visit1/fALFFMap/
- 1212/Visit1/fALFFMap/fALFFMap_1212_Visit1_detrend.nii
- 1212/Visit1/fastECM/
- 1212/Visit1/fastECM/1212_Visit1_fastECM.nii
- 1212/Visit1/Go-NoGo/
- 1212/Visit1/Go-NoGo/con_0001.nii
- 1212/Visit1/Hurst/
- 1212/Visit1/Hurst/1212_Visit1_H.nii
- 1212/Visit1/MID/
- 1212/Visit1/MID/con_0001.nii
- 1212/Visit1/N-back/
- 1212/Visit1/N-back/con_0002.nii
- 1212/Visit1/Recall/
- 1212/Visit1/Recall/con_0001.nii
- 1212/Visit1/Recognition/
- 1212/Visit1/Recognition/con_0001.nii
- 1212/Visit1/ToM/
- 1212/Visit1/ToM/con_0001.nii
- 1212/Visit1/zDC/
- 1212/Visit1/zDC/zDC_1212_Visit1_detrend_filtered.nii
- 1212/Visit2/
- 1212/Visit2/ALFFMap/
- 1212/Visit2/ALFFMap/ALFFMap_1212_Visit2_detrend_filtered.nii
- 1212/Visit2/CBF/
- 1212/Visit2/CBF/wCBFmap_rp_Casl_labelgap20_TR4000_m.nii
- 1212/Visit2/CoheReHoMap/
- 1212/Visit2/CoheReHoMap/CoheReHoMap_1212_Visit2_detrend_filtered.nii
- 1212/Visit2/Encoding/
- 1212/Visit2/Encoding/con_0001.nii
- 1212/Visit2/FaceMatch/
- 1212/Visit2/FaceMatch/con_0002.nii
- 1212/Visit2/fALFFMap/
- 1212/Visit2/fALFFMap/fALFFMap_1212_Visit2_detrend.nii
- 1212/Visit2/fastECM/
- 1212/Visit2/fastECM/1212_Visit2_fastECM.nii
- 1212/Visit2/Go-NoGo/
- 1212/Visit2/Go-NoGo/con_0001.nii
- 1212/Visit2/Hurst/
- 1212/Visit2/Hurst/1212_Visit2_H.nii
- 1212/Visit2/MID/
- 1212/Visit2/MID/con_0001.nii
- 1212/Visit2/N-back/
- 1212/Visit2/N-back/con_0002.nii
- 1212/Visit2/Recall/
- 1212/Visit2/Recall/con_0001.nii
- 1212/Visit2/Recognition/
- 1212/Visit2/Recognition/con_0001.nii
- 1212/Visit2/ToM/
- 1212/Visit2/ToM/con_0001.nii
- 1212/Visit2/zDC/
- 1212/Visit2/zDC/zDC_1212_Visit2_detrend_filtered.nii
- 1213/Screening/
- 1213/Screening/ALFFMap/
- 1213/Screening/ALFFMap/ALFFMap_1213_Screening_detrend_filtered.nii
- 1213/Screening/CBF/
- 1213/Screening/CBF/wCBFmap_rp_Casl_labelgap20_TR4000_m.nii
- 1213/Screening/CoheReHoMap/
- 1213/Screening/CoheReHoMap/CoheReHoMap_1213_Screening_detrend_filtered.nii
- 1213/Screening/fALFFMap/
- 1213/Screening/fALFFMap/fALFFMap_1213_Screening_detrend.nii
- 1213/Screening/fastECM/
- 1213/Screening/fastECM/1213_Screening_fastECM.nii
- 1213/Screening/Hurst/
- 1213/Screening/Hurst/1213_Screening_H.nii
- 1213/Screening/zDC/
- 1213/Screening/zDC/zDC_1213_Screening_detrend_filtered.nii
- 1213/Visit1/
- 1213/Visit1/ALFFMap/
- 1213/Visit1/ALFFMap/ALFFMap_1213_Visit1_detrend_filtered.nii
- 1213/Visit1/CBF/
- 1213/Visit1/CBF/wCBFmap_rp_Casl_labelgap20_TR4000_m.nii
- 1213/Visit1/CoheReHoMap/
- 1213/Visit1/CoheReHoMap/CoheReHoMap_1213_Visit1_detrend_filtered.nii
- 1213/Visit1/Encoding/
- 1213/Visit1/Encoding/con_0001.nii
- 1213/Visit1/FaceMatch/
- 1213/Visit1/FaceMatch/con_0002.nii
- 1213/Visit1/fALFFMap/
- 1213/Visit1/fALFFMap/fALFFMap_1213_Visit1_detrend.nii
- 1213/Visit1/fastECM/
- 1213/Visit1/fastECM/1213_Visit1_fastECM.nii
- 1213/Visit1/Go-NoGo/
- 1213/Visit1/Go-NoGo/con_0001.nii
- 1213/Visit1/Hurst/
- 1213/Visit1/Hurst/1213_Visit1_H.nii
- 1213/Visit1/MID/
- 1213/Visit1/MID/con_0001.nii
- 1213/Visit1/N-back/
- 1213/Visit1/N-back/con_0002.nii
- 1213/Visit1/Recall/
- 1213/Visit1/Recall/con_0001.nii
- 1213/Visit1/Recognition/
- 1213/Visit1/Recognition/con_0001.nii
- 1213/Visit1/ToM/
- 1213/Visit1/ToM/con_0001.nii
- 1213/Visit1/zDC/
- 1213/Visit1/zDC/zDC_1213_Visit1_detrend_filtered.nii
- 1213/Visit2/
- 1213/Visit2/ALFFMap/
- 1213/Visit2/ALFFMap/ALFFMap_1213_Visit2_detrend_filtered.nii
- 1213/Visit2/CBF/
- 1213/Visit2/CBF/wCBFmap_rp_Casl_labelgap20_TR4000_m.nii
- 1213/Visit2/CoheReHoMap/
- 1213/Visit2/CoheReHoMap/CoheReHoMap_1213_Visit2_detrend_filtered.nii
- 1213/Visit2/Encoding/
- 1213/Visit2/Encoding/con_0001.nii
- 1213/Visit2/FaceMatch/
- 1213/Visit2/FaceMatch/con_0002.nii
- 1213/Visit2/fALFFMap/
- 1213/Visit2/fALFFMap/fALFFMap_1213_Visit2_detrend.nii
- 1213/Visit2/fastECM/
- 1213/Visit2/fastECM/1213_Visit2_fastECM.nii
- 1213/Visit2/Go-NoGo/
- 1213/Visit2/Go-NoGo/con_0001.nii
- 1213/Visit2/Hurst/
- 1213/Visit2/Hurst/1213_Visit2_H.nii
- 1213/Visit2/MID/
- 1213/Visit2/MID/con_0001.nii
- 1213/Visit2/N-back/
- 1213/Visit2/N-back/con_0002.nii
- 1213/Visit2/Recall/
- 1213/Visit2/Recall/con_0001.nii
- 1213/Visit2/Recognition/
- 1213/Visit2/Recognition/con_0001.nii
- 1213/Visit2/ToM/
- 1213/Visit2/ToM/con_0001.nii
- 1213/Visit2/zDC/
- 1213/Visit2/zDC/zDC_1213_Visit2_detrend_filtered.nii
- 1214/Screening/
- 1214/Screening/ALFFMap/
- 1214/Screening/ALFFMap/ALFFMap_1214_Screening_detrend_filtered.nii
- 1214/Screening/CBF/
- 1214/Screening/CBF/wCBFmap_rp_Casl_labelgap20_TR4000_m.nii
- 1214/Screening/CoheReHoMap/
- 1214/Screening/CoheReHoMap/CoheReHoMap_1214_Screening_detrend_filtered.nii
- 1214/Screening/fALFFMap/
- 1214/Screening/fALFFMap/fALFFMap_1214_Screening_detrend.nii
- 1214/Screening/fastECM/
- 1214/Screening/fastECM/1214_Screening_fastECM.nii
- 1214/Screening/Hurst/
- 1214/Screening/Hurst/1214_Screening_H.nii
- 1214/Screening/zDC/
- 1214/Screening/zDC/zDC_1214_Screening_detrend_filtered.nii
- 1214/Visit1/
- 1214/Visit1/ALFFMap/
- 1214/Visit1/ALFFMap/ALFFMap_1214_Visit1_detrend_filtered.nii
- 1214/Visit1/CBF/
- 1214/Visit1/CBF/wCBFmap_rp_Casl_labelgap20_TR4000_m.nii
- 1214/Visit1/CoheReHoMap/
- 1214/Visit1/CoheReHoMap/CoheReHoMap_1214_Visit1_detrend_filtered.nii
- 1214/Visit1/Encoding/
- 1214/Visit1/Encoding/con_0001.nii
- 1214/Visit1/FaceMatch/
- 1214/Visit1/FaceMatch/con_0002.nii
- 1214/Visit1/fALFFMap/
- 1214/Visit1/fALFFMap/fALFFMap_1214_Visit1_detrend.nii
- 1214/Visit1/fastECM/
- 1214/Visit1/fastECM/1214_Visit1_fastECM.nii
- 1214/Visit1/Go-NoGo/
- 1214/Visit1/Go-NoGo/con_0001.nii
- 1214/Visit1/Hurst/
- 1214/Visit1/Hurst/1214_Visit1_H.nii
- 1214/Visit1/MID/
- 1214/Visit1/MID/con_0001.nii
- 1214/Visit1/N-back/
- 1214/Visit1/N-back/con_0002.nii
- 1214/Visit1/Recall/
- 1214/Visit1/Recall/con_0001.nii
- 1214/Visit1/Recognition/
- 1214/Visit1/Recognition/con_0001.nii
- 1214/Visit1/ToM/
- 1214/Visit1/ToM/con_0001.nii
- 1214/Visit1/zDC/
- 1214/Visit1/zDC/zDC_1214_Visit1_detrend_filtered.nii
- 1214/Visit2/
- 1214/Visit2/ALFFMap/
- 1214/Visit2/ALFFMap/ALFFMap_1214_Visit2_detrend_filtered.nii
- 1214/Visit2/CBF/
- 1214/Visit2/CBF/wCBFmap_rp_Casl_labelgap20_TR4000_m.nii
- 1214/Visit2/CoheReHoMap/
- 1214/Visit2/CoheReHoMap/CoheReHoMap_1214_Visit2_detrend_filtered.nii
- 1214/Visit2/Encoding/
- 1214/Visit2/Encoding/con_0001.nii
- 1214/Visit2/FaceMatch/
- 1214/Visit2/FaceMatch/con_0002.nii
- 1214/Visit2/fALFFMap/
- 1214/Visit2/fALFFMap/fALFFMap_1214_Visit2_detrend.nii
- 1214/Visit2/fastECM/
- 1214/Visit2/fastECM/1214_Visit2_fastECM.nii
- 1214/Visit2/Go-NoGo/
- 1214/Visit2/Go-NoGo/con_0001.nii
- 1214/Visit2/Hurst/
- 1214/Visit2/Hurst/1214_Visit2_H.nii
- 1214/Visit2/MID/
- 1214/Visit2/MID/con_0001.nii
- 1214/Visit2/N-back/
- 1214/Visit2/N-back/con_0002.nii
[truncated: 464 more entries]
