# Supplementary material for: Test-retest reliability of task-based and resting-state blood oxygen level dependence and cerebral blood flow measures
Source: PLoS One. 2018 Nov 8;13(11):e0206583. doi: 10.1371/journal.pone.0206583 (PMC6224062; doi:10.1371/journal.pone.0206583)
Supplement: S4 File — (ZIP) [file pone.0206583.s004.zip]

Archive with 732 entries (351 files):
- 1222/Screening/
- 1222/Screening/ALFFMap/
- 1222/Screening/ALFFMap/ALFFMap_1222_Screening_detrend_filtered.nii
- 1222/Screening/CBF/
- 1222/Screening/CBF/wCBFmap_rp_Casl_labelgap20_TR4000_m.nii
- 1222/Screening/CoheReHoMap/
- 1222/Screening/CoheReHoMap/CoheReHoMap_1222_Screening_detrend_filtered.nii
- 1222/Screening/fALFFMap/
- 1222/Screening/fALFFMap/fALFFMap_1222_Screening_detrend.nii
- 1222/Screening/fastECM/
- 1222/Screening/fastECM/1222_Screening_fastECM.nii
- 1222/Screening/Hurst/
- 1222/Screening/Hurst/1222_Screening_H.nii
- 1222/Screening/zDC/
- 1222/Screening/zDC/zDC_1222_Screening_detrend_filtered.nii
- 1222/Visit1/
- 1222/Visit1/ALFFMap/
- 1222/Visit1/ALFFMap/ALFFMap_1222_Visit1_detrend_filtered.nii
- 1222/Visit1/CBF/
- 1222/Visit1/CBF/wCBFmap_rp_Casl_labelgap20_TR4000_m.nii
- 1222/Visit1/CoheReHoMap/
- 1222/Visit1/CoheReHoMap/CoheReHoMap_1222_Visit1_detrend_filtered.nii
- 1222/Visit1/Encoding/
- 1222/Visit1/Encoding/con_0001.nii
- 1222/Visit1/FaceMatch/
- 1222/Visit1/FaceMatch/con_0002.nii
- 1222/Visit1/fALFFMap/
- 1222/Visit1/fALFFMap/fALFFMap_1222_Visit1_detrend.nii
- 1222/Visit1/fastECM/
- 1222/Visit1/fastECM/1222_Visit1_fastECM.nii
- 1222/Visit1/Go-NoGo/
- 1222/Visit1/Go-NoGo/con_0001.nii
- 1222/Visit1/Hurst/
- 1222/Visit1/Hurst/1222_Visit1_H.nii
- 1222/Visit1/MID/
- 1222/Visit1/MID/con_0001.nii
- 1222/Visit1/N-back/
- 1222/Visit1/N-back/con_0002.nii
- 1222/Visit1/Recall/
- 1222/Visit1/Recall/con_0001.nii
- 1222/Visit1/Recognition/
- 1222/Visit1/Recognition/con_0001.nii
- 1222/Visit1/ToM/
- 1222/Visit1/ToM/con_0001.nii
- 1222/Visit1/zDC/
- 1222/Visit1/zDC/zDC_1222_Visit1_detrend_filtered.nii
- 1222/Visit2/
- 1222/Visit2/ALFFMap/
- 1222/Visit2/ALFFMap/ALFFMap_1222_Visit2_detrend_filtered.nii
- 1222/Visit2/CBF/
- 1222/Visit2/CBF/wCBFmap_rp_Casl_labelgap20_TR4000_m.nii
- 1222/Visit2/CoheReHoMap/
- 1222/Visit2/CoheReHoMap/CoheReHoMap_1222_Visit2_detrend_filtered.nii
- 1222/Visit2/Encoding/
- 1222/Visit2/Encoding/con_0001.nii
- 1222/Visit2/FaceMatch/
- 1222/Visit2/FaceMatch/con_0002.nii
- 1222/Visit2/fALFFMap/
- 1222/Visit2/fALFFMap/fALFFMap_1222_Visit2_detrend.nii
- 1222/Visit2/fastECM/
- 1222/Visit2/fastECM/1222_Visit2_fastECM.nii
- 1222/Visit2/Go-NoGo/
- 1222/Visit2/Go-NoGo/con_0001.nii
- 1222/Visit2/Hurst/
- 1222/Visit2/Hurst/1222_Visit2_H.nii
- 1222/Visit2/MID/
- 1222/Visit2/MID/con_0001.nii
- 1222/Visit2/N-back/
- 1222/Visit2/N-back/con_0002.nii
- 1222/Visit2/Recall/
- 1222/Visit2/Recall/con_0001.nii
- 1222/Visit2/Recognition/
- 1222/Visit2/Recognition/con_0001.nii
- 1222/Visit2/ToM/
- 1222/Visit2/ToM/con_0001.nii
- 1222/Visit2/zDC/
- 1222/Visit2/zDC/zDC_1222_Visit2_detrend_filtered.nii
- 1223/Screening/
- 1223/Screening/ALFFMap/
- 1223/Screening/ALFFMap/ALFFMap_1223_Screening_detrend_filtered.nii
- 1223/Screening/CBF/
- 1223/Screening/CBF/wCBFmap_rp_Casl_labelgap20_TR4000_m.nii
- 1223/Screening/CoheReHoMap/
- 1223/Screening/CoheReHoMap/CoheReHoMap_1223_Screening_detrend_filtered.nii
- 1223/Screening/fALFFMap/
- 1223/Screening/fALFFMap/fALFFMap_1223_Screening_detrend.nii
- 1223/Screening/fastECM/
- 1223/Screening/fastECM/1223_Screening_fastECM.nii
- 1223/Screening/Hurst/
- 1223/Screening/Hurst/1223_Screening_H.nii
- 1223/Screening/zDC/
- 1223/Screening/zDC/zDC_1223_Screening_detrend_filtered.nii
- 1223/Visit1/
- 1223/Visit1/ALFFMap/
- 1223/Visit1/ALFFMap/ALFFMap_1223_Visit1_detrend_filtered.nii
- 1223/Visit1/CBF/
- 1223/Visit1/CBF/wCBFmap_rp_Casl_labelgap20_TR4000_m.nii
- 1223/Visit1/CoheReHoMap/
- 1223/Visit1/CoheReHoMap/CoheReHoMap_1223_Visit1_detrend_filtered.nii
- 1223/Visit1/Encoding/
- 1223/Visit1/Encoding/con_0001.nii
- 1223/Visit1/FaceMatch/
- 1223/Visit1/FaceMatch/con_0002.nii
- 1223/Visit1/fALFFMap/
- 1223/Visit1/fALFFMap/fALFFMap_1223_Visit1_detrend.nii
- 1223/Visit1/fastECM/
- 1223/Visit1/fastECM/1223_Visit1_fastECM.nii
- 1223/Visit1/Go-NoGo/
- 1223/Visit1/Go-NoGo/con_0001.nii
- 1223/Visit1/Hurst/
- 1223/Visit1/Hurst/1223_Visit1_H.nii
- 1223/Visit1/MID/
- 1223/Visit1/MID/con_0001.nii
- 1223/Visit1/N-back/
- 1223/Visit1/N-back/con_0002.nii
- 1223/Visit1/Recall/
- 1223/Visit1/Recall/con_0001.nii
- 1223/Visit1/Recognition/
- 1223/Visit1/Recognition/con_0001.nii
- 1223/Visit1/ToM/
- 1223/Visit1/ToM/con_0001.nii
- 1223/Visit1/zDC/
- 1223/Visit1/zDC/zDC_1223_Visit1_detrend_filtered.nii
- 1223/Visit2/
- 1223/Visit2/ALFFMap/
- 1223/Visit2/ALFFMap/ALFFMap_1223_Visit2_detrend_filtered.nii
- 1223/Visit2/CBF/
- 1223/Visit2/CBF/wCBFmap_rp_Casl_labelgap20_TR4000_m.nii
- 1223/Visit2/CoheReHoMap/
- 1223/Visit2/CoheReHoMap/CoheReHoMap_1223_Visit2_detrend_filtered.nii
- 1223/Visit2/Encoding/
- 1223/Visit2/Encoding/con_0001.nii
- 1223/Visit2/FaceMatch/
- 1223/Visit2/FaceMatch/con_0002.nii
- 1223/Visit2/fALFFMap/
- 1223/Visit2/fALFFMap/fALFFMap_1223_Visit2_detrend.nii
- 1223/Visit2/fastECM/
- 1223/Visit2/fastECM/1223_Visit2_fastECM.nii
- 1223/Visit2/Go-NoGo/
- 1223/Visit2/Go-NoGo/con_0001.nii
- 1223/Visit2/Hurst/
- 1223/Visit2/Hurst/1223_Visit2_H.nii
- 1223/Visit2/MID/
- 1223/Visit2/MID/con_0001.nii
- 1223/Visit2/N-back/
- 1223/Visit2/N-back/con_0002.nii
- 1223/Visit2/Recall/
- 1223/Visit2/Recall/con_0001.nii
- 1223/Visit2/Recognition/
- 1223/Visit2/Recognition/con_0001.nii
- 1223/Visit2/ToM/
- 1223/Visit2/ToM/con_0001.nii
- 1223/Visit2/zDC/
- 1223/Visit2/zDC/zDC_1223_Visit2_detrend_filtered.nii
- 1224/Screening/
- 1224/Screening/ALFFMap/
- 1224/Screening/ALFFMap/ALFFMap_1224_Screening_detrend_filtered.nii
- 1224/Screening/CBF/
- 1224/Screening/CBF/wCBFmap_rp_Casl_labelgap20_TR4000_m.nii
- 1224/Screening/CoheReHoMap/
- 1224/Screening/CoheReHoMap/CoheReHoMap_1224_Screening_detrend_filtered.nii
- 1224/Screening/fALFFMap/
- 1224/Screening/fALFFMap/fALFFMap_1224_Screening_detrend.nii
- 1224/Screening/fastECM/
- 1224/Screening/fastECM/1224_Screening_fastECM.nii
- 1224/Screening/Hurst/
- 1224/Screening/Hurst/1224_Screening_H.nii
- 1224/Screening/zDC/
- 1224/Screening/zDC/zDC_1224_Screening_detrend_filtered.nii
- 1224/Visit1/
- 1224/Visit1/ALFFMap/
- 1224/Visit1/ALFFMap/ALFFMap_1224_Visit1_detrend_filtered.nii
- 1224/Visit1/CBF/
- 1224/Visit1/CBF/wCBFmap_rp_Casl_labelgap20_TR4000_m.nii
- 1224/Visit1/CoheReHoMap/
- 1224/Visit1/CoheReHoMap/CoheReHoMap_1224_Visit1_detrend_filtered.nii
- 1224/Visit1/Encoding/
- 1224/Visit1/Encoding/con_0001.nii
- 1224/Visit1/FaceMatch/
- 1224/Visit1/FaceMatch/con_0002.nii
- 1224/Visit1/fALFFMap/
- 1224/Visit1/fALFFMap/fALFFMap_1224_Visit1_detrend.nii
- 1224/Visit1/fastECM/
- 1224/Visit1/fastECM/1224_Visit1_fastECM.nii
- 1224/Visit1/Go-NoGo/
- 1224/Visit1/Go-NoGo/con_0001.nii
- 1224/Visit1/Hurst/
- 1224/Visit1/Hurst/1224_Visit1_H.nii
- 1224/Visit1/MID/
- 1224/Visit1/MID/con_0001.nii
- 1224/Visit1/N-back/
- 1224/Visit1/N-back/con_0002.nii
- 1224/Visit1/Recall/
- 1224/Visit1/Recall/con_0001.nii
- 1224/Visit1/Recognition/
- 1224/Visit1/Recognition/con_0001.nii
- 1224/Visit1/ToM/
- 1224/Visit1/ToM/con_0001.nii
- 1224/Visit1/zDC/
- 1224/Visit1/zDC/zDC_1224_Visit1_detrend_filtered.nii
- 1224/Visit2/
- 1224/Visit2/ALFFMap/
- 1224/Visit2/ALFFMap/ALFFMap_1224_Visit2_detrend_filtered.nii
- 1224/Visit2/CBF/
- 1224/Visit2/CBF/wCBFmap_rp_Casl_labelgap20_TR4000_m.nii
- 1224/Visit2/CoheReHoMap/
- 1224/Visit2/CoheReHoMap/CoheReHoMap_1224_Visit2_detrend_filtered.nii
- 1224/Visit2/Encoding/
- 1224/Visit2/Encoding/con_0001.nii
- 1224/Visit2/FaceMatch/
- 1224/Visit2/FaceMatch/con_0002.nii
- 1224/Visit2/fALFFMap/
- 1224/Visit2/fALFFMap/fALFFMap_1224_Visit2_detrend.nii
- 1224/Visit2/fastECM/
- 1224/Visit2/fastECM/1224_Visit2_fastECM.nii
- 1224/Visit2/Go-NoGo/
- 1224/Visit2/Go-NoGo/con_0001.nii
- 1224/Visit2/Hurst/
- 1224/Visit2/Hurst/1224_Visit2_H.nii
- 1224/Visit2/MID/
- 1224/Visit2/MID/con_0001.nii
- 1224/Visit2/N-back/
- 1224/Visit2/N-back/con_0002.nii
- 1224/Visit2/Recall/
- 1224/Visit2/Recall/con_0001.nii
- 1224/Visit2/Recognition/
- 1224/Visit2/Recognition/con_0001.nii
- 1224/Visit2/ToM/
- 1224/Visit2/ToM/con_0001.nii
- 1224/Visit2/zDC/
- 1224/Visit2/zDC/zDC_1224_Visit2_detrend_filtered.nii
- 1225/Screening/
- 1225/Screening/ALFFMap/
- 1225/Screening/ALFFMap/ALFFMap_1225_Screening_detrend_filtered.nii
- 1225/Screening/CBF/
- 1225/Screening/CBF/wCBFmap_rp_Casl_labelgap20_TR4000_m.nii
- 1225/Screening/CoheReHoMap/
- 1225/Screening/CoheReHoMap/CoheReHoMap_1225_Screening_detrend_filtered.nii
- 1225/Screening/fALFFMap/
- 1225/Screening/fALFFMap/fALFFMap_1225_Screening_detrend.nii
- 1225/Screening/fastECM/
- 1225/Screening/fastECM/1225_Screening_fastECM.nii
- 1225/Screening/Hurst/
- 1225/Screening/Hurst/1225_Screening_H.nii
- 1225/Screening/zDC/
- 1225/Screening/zDC/zDC_1225_Screening_detrend_filtered.nii
- 1225/Visit1/
- 1225/Visit1/ALFFMap/
- 1225/Visit1/ALFFMap/ALFFMap_1225_Visit1_detrend_filtered.nii
- 1225/Visit1/CBF/
- 1225/Visit1/CBF/wCBFmap_rp_Casl_labelgap20_TR4000_m.nii
- 1225/Visit1/CoheReHoMap/
- 1225/Visit1/CoheReHoMap/CoheReHoMap_1225_Visit1_detrend_filtered.nii
- 1225/Visit1/Encoding/
- 1225/Visit1/Encoding/con_0001.nii
- 1225/Visit1/FaceMatch/
- 1225/Visit1/FaceMatch/con_0002.nii
- 1225/Visit1/fALFFMap/
- 1225/Visit1/fALFFMap/fALFFMap_1225_Visit1_detrend.nii
- 1225/Visit1/fastECM/
- 1225/Visit1/fastECM/1225_Visit1_fastECM.nii
- 1225/Visit1/Go-NoGo/
- 1225/Visit1/Go-NoGo/con_0001.nii
- 1225/Visit1/Hurst/
- 1225/Visit1/Hurst/1225_Visit1_H.nii
- 1225/Visit1/MID/
- 1225/Visit1/MID/con_0001.nii
- 1225/Visit1/N-back/
- 1225/Visit1/N-back/con_0002.nii
- 1225/Visit1/Recall/
- 1225/Visit1/Recall/con_0001.nii
- 1225/Visit1/Recognition/
- 1225/Visit1/Recognition/con_0001.nii
- 1225/Visit1/ToM/
- 1225/Visit1/ToM/con_0001.nii
- 1225/Visit1/zDC/
- 1225/Visit1/zDC/zDC_1225_Visit1_detrend_filtered.nii
- 1225/Visit2/
- 1225/Visit2/ALFFMap/
- 1225/Visit2/ALFFMap/ALFFMap_1225_Visit2_detrend_filtered.nii
- 1225/Visit2/CBF/
- 1225/Visit2/CBF/wCBFmap_rp_Casl_labelgap20_TR4000_m.nii
- 1225/Visit2/CoheReHoMap/
- 1225/Visit2/CoheReHoMap/CoheReHoMap_1225_Visit2_detrend_filtered.nii
- 1225/Visit2/Encoding/
- 1225/Visit2/Encoding/con_0001.nii
- 1225/Visit2/FaceMatch/
- 1225/Visit2/FaceMatch/con_0002.nii
- 1225/Visit2/fALFFMap/
- 1225/Visit2/fALFFMap/fALFFMap_1225_Visit2_detrend.nii
- 1225/Visit2/fastECM/
- 1225/Visit2/fastECM/1225_Visit2_fastECM.nii
- 1225/Visit2/Go-NoGo/
- 1225/Visit2/Go-NoGo/con_0001.nii
- 1225/Visit2/Hurst/
- 1225/Visit2/Hurst/1225_Visit2_H.nii
- 1225/Visit2/MID/
- 1225/Visit2/MID/con_0001.nii
- 1225/Visit2/N-back/
- 1225/Visit2/N-back/con_0002.nii
[truncated: 432 more entries]
